# Supplementary material for: Bee Pollen and Bread as a Super-Food: A Comparative Review of Their Metabolome Composition and Quality Assessment in the Context of Best Recovery Conditions
Source: Molecules. 2023 Jan 11;28(2):715. doi: 10.3390/molecules28020715 (PMC9862147; doi:10.3390/molecules28020715)
Supplement: Supplementary file 1 [file molecules-28-00715-s001.zip]

Archive with 1 entries (1 files):
- molecules-2139318-supplementary.pdf
